# Supplementary material for: Superior vena cava coil left alone in the innominate vein: successful removal by a combined approach via jugular and femoral veins
Source: Eur Heart J Case Rep. 2024 Feb 5;8(2):ytae077. doi: 10.1093/ehjcr/ytae077 (PMC10875918; doi:10.1093/ehjcr/ytae077)
Supplement: ytae077_Supplementary_Data [file ytae077_supplementary_data.zip]

Archive with 2 entries (2 files):
- Suuplemental Video 1.mp4
- Suuplemental Video 2.mp4
